# Supplementary material for: Bone-like Collagen Matrices Through Rapid Intrafibrillar Mineralisation
Source: J Funct Biomater. 2026 Jul 16;17(7):344. doi: 10.3390/jfb17070344 (PMC13413124; doi:10.3390/jfb17070344)
Supplement: Supplementary file 1 [file jfb-17-00344-s001.zip]

Archive with 1 entries (1 files):
- jfb-4373215-supplementary.pdf
